# Supplementary material for: Detecting epinephrine auto-injector shortages in Finland 2016–2022: Log-data analysis of online information seeking
Source: PLoS One. 2024 Apr 11;19(4):e0299092. doi: 10.1371/journal.pone.0299092 (PMC11008843; doi:10.1371/journal.pone.0299092)
Supplement: S1 Data — (XLSX) [file pone.0299092.s001.xlsx]

## Sheet: Taul1
	EpiPen Jr® 150µg	EpiPen® 300µg	Jext® 150µg	Jext® 300µg	Emerade® 150µg	Emerade® 300µg	Emerade® 500µg	Use of Adrenaline Pen	Anaphylactic Reaction (Sudden Hypersensitivity Reaction)	Bites and Stings	Venomous Bites and Stings
2016--Jan	319	650	102	251				487	8198	895	254
2016--Feb	382	653	143	259				467	8705	1153	167
2016--Mar	331	705	147	272				501	9413	1161	169
2016--Apr	405	787	132	217				607	8861	1757	182
2016--May	550	1313	167	325				752	9785	6774	231
2016--June	670	1277	190	352				608	7857	11385	251
2016--July	548	1392	132	338				869	10980	36985	360
2016--Aug	637	1476	185	306				1830	10888	22709	195
2016--Sep	466	832	126	200				1021	9564	4712	184
2016--Oct	276	621	67	120				849	9120	1727	185
2016--Nov	324	753	80	203				1160	15509	1533	162
2016--Dec	248	526	74	112				797	15270	1543	216
2017--Jan	300	600	71	185				1136	20176	1875	320
2017--Feb	303	700	78	202				1168	17262	2279	206
2017--Mar	341	826	98	204				1642	18661	2312	253
2017--Apr	311	688	80	168				1303	18068	2635	232
2017--May	458	1117	116	280				2617	19136	7023	317
2017--June	546	1213	108	194				2338	14704	9678	349
2017--July	356	880	83	138				1904	14873	13481	388
2017--Aug	513	942	156	185				2603	16367	11117	464
2017--Sep	371	786	78	156				2529	18934	7728	399
2017--Oct	303	800	90	158				2531	18529	3854	375
2017--Nov	367	736	98	147				2197	20351	2175	284
2017--Dec	231	519	46	103				1690	15760	1654	280
2018--Jan	378	732	77	145				2609	16192	1501	309
2018--Feb	274	660	58	148				2516	15655	2967	280
2018--Mar	347	897	73	313				3000	17260	2024	329
2018--Apr	475	1136	168	386				4688	16736	2683	328
2018--May	626	1779	258	587				5195	19434	12705	610
2018--June	657	2133	269	783	325	1589	234	4269	14664	12648	519
2018--July	762	2771	220	713	508	1958	322	6355	22918	51130	1274
2018--Aug	839	2217	333	631	640	1816	235	7320	22554	38525	1075
2018--Sep	378	1067	144	256	276	521	93	4524	19948	9079	812
2018--Oct	464	1041	188	241	362	373	90	3732	19260	3075	675
2018--Nov	368	937	139	190	260	275	57	2940	21965	1715	560
2018--Dec	302	603	120	117	165	126	23	1931	20315	1236	420
2019--Jan	350	687	89	117	192	148	41	2670	17999	1494	669
2019--Feb	274	655	79	97	146	117	42	2355	17151	1559	459
2019--Mar	310	732	83	102	115	130	37	3090	23368	2428	489
2019--Apr	396	863	64	140	124	157	48	3114	19665	4188	740
2019--May	458	1258	103	215	108	176	58	3616	23712	10018	1120
2019--June	587	1245	110	175	128	146	32	3240	19474	27297	2781
2019--July	419	959	88	133	92	111	29	2964	19777	26025	3151
2019--Aug	545	837	91	133	183	150	37	3823	21546	17077	2015
2019--Sep	408	880	72	153	120	166	64	3231	22209	12379	1255
2019--Oct	359	844	114	162	185	115	27	3422	21918	3768	890
2019--Nov	339	784	53	153	61	92	38	3239	24226	1707	491
2019--Dec	217	417	46	70	33	59	20	1944	17954	1250	677
2020--Jan	348	609	70	189	39	84	23	2310	21836	1510	741
2020--Feb	277	600	69	117	88	136	20	2283	20142	1466	584
2020--Mar	333	700	77	183	54	83	16	2299	24794	2201	656
2020--Apr	278	606	53	125	43	65	14	2520	22991	2893	968
2020--May	349	828	67	148	36	96	18	2714	22728	5728	1166
2020--June	510	1322	98	190	55	142	23	2400	17140	12008	1649
2020--July	306	733	64	117	41	106	16	2209	16566	8822	1391
2020--Aug	555	666	130	102	44	64	12	3790	17402	8715	1125
2020--Sep	405	611	82	92	51	77	12	3250	19674	5424	834
2020--Oct	334	611	85	127	24	91	18	3136	19688	2335	553
2020--Nov	366	709	54	138	25	52	30	3337	21832	1470	386
2020--Dec	328	573	55	82	27	41	17	2876	30519	992	337
2021--Jan	288	665	46	65	42	18	14	3892	55215	878	282
2021--Feb	335	608	60	79	41	56	17	3802	33030	1124	200
2021--Mar	435	758	70	99	42	51	31	2290	18798	928	110
2021--Apr	334	884	65	132	34	82	23	950	7144	614	88
2021--May	391	993	51	132	30	49	11	914	7158	1163	129
2021--June	515	1197	100	197	51	97	32	1074	6948	3215	427
2021--July	469	1136	58	190	23	73	24	930	6253	5821	474
2021--Aug	614	964	99	146	35	60	14	1479	6283	2276	232
2021--Sep	390	683	69	87	49	26	17	1010	5466	1388	134
2021--Oct	352	725	47	123	23	47	4	940	5555	831	160
2021--Nov	427	654	107	111	35	46	12	1097	5436	383	92
2021--Dec	305	583	38	79	12	35	4	1008	5039	225	83
2022--Jan	327	528	70	71	34	23	22	1183	6631	631	110
2022--Feb	363	593	115	126	49	77	17	776	5456	311	102
2022--Mar	389	837	75	136	31	35	29	1224	5876	416	138
2022--Apr	379	998	85	235	38	61	20	1147	5332	709	176
2022--May	516	1238	91	220	32	45	15	1374	7377	1534	287
2022--June	677	1598	148	343	34	134	31	994	5120	3166	492
2022--July	489	1368	113	475	30	145	25	998	5058	4566	713
2022--Aug	687	1141	141	328	53	113	27	1757	5986	4412	583
2022--Sep	485	795	117	180	32	56	19	1279	5857	2350	331
2022--Oct	418	786	89	185	22	56	24	1278	5946	995	320
2022--Nov	428	880	85	275	20	68	30	1573	6545	779	255
2022--Dec	339	805	66	177	18	35	11	805	4700	404	207
Total	34829	76911	8595	17036	5360	10750	2219	186291	1300392	499306	44866
